# Supplementary material for: Bacteriophage infection drives loss of β-lactam resistance in methicillin-resistant Staphylococcus aureus
Source: eLife. 2025 Jul 10;13:RP102743. doi: 10.7554/eLife.102743 (PMC12245174; doi:10.7554/eLife.102743)
Supplement: Figure 1—source data 1. [file elife-102743-fig1-data1.zip]

Archive with 20 entries (19 files):
- Figure1_Source Data 1/
- __MACOSX/._Figure1_Source Data 1
- Figure1_Source Data 1/.DS_Store
- __MACOSX/Figure1_Source Data 1/._.DS_Store
- Figure1_Source Data 1/Figure1_sourcedata_rawimage3.tif
- __MACOSX/Figure1_Source Data 1/._Figure1_sourcedata_rawimage3.tif
- Figure1_Source Data 1/Figure1_sourcedata_rawimage2.tif
- __MACOSX/Figure1_Source Data 1/._Figure1_sourcedata_rawimage2.tif
- Figure1_Source Data 1/Figure1_sourcedata_rawimage1.tif
- __MACOSX/Figure1_Source Data 1/._Figure1_sourcedata_rawimage1.tif
- Figure1_Source Data 1/Figure1_sourcedata_rawimage5.tif
- __MACOSX/Figure1_Source Data 1/._Figure1_sourcedata_rawimage5.tif
- Figure1_Source Data 1/Figure1_sourcedata_rawimage4.tif
- __MACOSX/Figure1_Source Data 1/._Figure1_sourcedata_rawimage4.tif
- Figure1_Source Data 1/Figure1_sourcedata_rawimage6.tif
- __MACOSX/Figure1_Source Data 1/._Figure1_sourcedata_rawimage6.tif
- Figure1_Source Data 1/Figure1_sourcedata_rawimage7.tif
- __MACOSX/Figure1_Source Data 1/._Figure1_sourcedata_rawimage7.tif
- Figure1_Source Data 1/Figure1-Source Data1.pdf
- __MACOSX/Figure1_Source Data 1/._Figure1-Source Data1.pdf
