# Supplementary material for: Bacteriophage infection drives loss of β-lactam resistance in methicillin-resistant Staphylococcus aureus
Source: eLife. 2025 Jul 10;13:RP102743. doi: 10.7554/eLife.102743 (PMC12245174; doi:10.7554/eLife.102743)
Supplement: Figure 1—figure supplement 1—source data 1. [file elife-102743-fig1-figsupp1-data1.zip]

Archive with 17 entries (16 files):
- Figure1-figure supplement1_Source Data 1/
- __MACOSX/._Figure1-figure supplement1_Source Data 1
- Figure1-figure supplement1_Source Data 1/.DS_Store
- __MACOSX/Figure1-figure supplement1_Source Data 1/._.DS_Store
- Figure1-figure supplement1_Source Data 1/Figure1_figure supplement 1_Source Data_rawimage5 copy.jpg
- __MACOSX/Figure1-figure supplement1_Source Data 1/._Figure1_figure supplement 1_Source Data_rawimage5 copy.jpg
- Figure1-figure supplement1_Source Data 1/Figure1_figure supplement 1_Source Data_rawimage4 copy.jpg
- __MACOSX/Figure1-figure supplement1_Source Data 1/._Figure1_figure supplement 1_Source Data_rawimage4 copy.jpg
- Figure1-figure supplement1_Source Data 1/Figure1_figure supplement 1_Source Data_rawimage2 copy.jpg
- __MACOSX/Figure1-figure supplement1_Source Data 1/._Figure1_figure supplement 1_Source Data_rawimage2 copy.jpg
- Figure1-figure supplement1_Source Data 1/Figure1_figure supplement 1_Source Data_rawimage3 copy.jpg
- __MACOSX/Figure1-figure supplement1_Source Data 1/._Figure1_figure supplement 1_Source Data_rawimage3 copy.jpg
- Figure1-figure supplement1_Source Data 1/Figure1_figure supplement 1_Source Data 1.pdf
- __MACOSX/Figure1-figure supplement1_Source Data 1/._Figure1_figure supplement 1_Source Data 1.pdf
- Figure1-figure supplement1_Source Data 1/Figure1_figure supplement 1_Source Data_rawimage1 copy.jpg
- __MACOSX/Figure1-figure supplement1_Source Data 1/._Figure1_figure supplement 1_Source Data_rawimage1 copy.jpg
- Supplementary File 1v3.xlsx
