# Supplementary material for: Bacteriophage infection drives loss of β-lactam resistance in methicillin-resistant Staphylococcus aureus
Source: eLife. 2025 Jul 10;13:RP102743. doi: 10.7554/eLife.102743 (PMC12245174; doi:10.7554/eLife.102743)
Supplement: Figure 1—figure supplement 1—source data 1. [file elife-102743-fig1-figsupp1-data1.zip › Supplementary File 1v3.xlsx]

## Sheet: variants_all_with_eggnog_Jan24_
Sample Name	Reference	Phage.treatment	Replicate	Polymorphism.Type	Polymorphism.Type.Reassigned	Minimum	Maximum	Type	Length	Codon Change	Full Codon Change	Protein.Effect	Amino.Acid.Change	gene
MRSA-LacFitz-PhiNM1-B	LacFitz	FNM1g6	B	SNP (transversion)	SNP (transversion)	707961	707961	Polymorphism	1	C -> G	CAT -> GAT	Substitution	H -> D	fmhC
MRSA-LacFitz-PhiNM1-C	LacFitz	FNM1g6	C	SNP (transversion)	SNP (transversion)	707961	707961	Polymorphism	1	C -> G	CAT -> GAT	Substitution	H -> D	fmhC
MRSA-LacFitz-PhiNM1-D	LacFitz	FNM1g6	D	SNP (transversion)	SNP (transversion)	707961	707961	Polymorphism	1	C -> G	CAT -> GAT	Substitution	H -> D	fmhC
MRSA-MRSA252-sin-A	MRSA252	FStaph1N	A	Deletion	Deletion chunk	930515	930515	Polymorphism	1	-T		Frame Shift		femA
MRSA-MRSA252-sin-A	MRSA252	FStaph1N	A	Deletion	Deletion chunk	930516	930518	Polymorphism	3	-TAT	TAT ->	Deletion	Y ->	femA
MRSA-MRSA252-sin-A	MRSA252	FStaph1N	A	Deletion	Deletion chunk	930519	930521	Polymorphism	3	-GAA	GAA ->	Deletion	E ->	femA
MRSA-MRSA252-sin-A	MRSA252	FStaph1N	A	Deletion	Deletion chunk	930522	930524	Polymorphism	3	-ACA	ACA ->	Deletion	T ->	femA
MRSA-MRSA252-sin-A	MRSA252	FStaph1N	A	Deletion	Deletion chunk	930525	930527	Polymorphism	3	-CAT	CAT ->	Deletion	H ->	femA
MRSA-MRSA252-sin-A	MRSA252	FStaph1N	A	Deletion	Deletion chunk	930528	930530	Polymorphism	3	-TTA	TTA ->	Deletion	L ->	femA
MRSA-MRSA252-sin-A	MRSA252	FStaph1N	A	Deletion	Deletion chunk	930531	930533	Polymorphism	3	-GTG	GTG ->	Deletion	V ->	femA
MRSA-MRSA252-sin-A	MRSA252	FStaph1N	A	Deletion	Deletion chunk	930534	930536	Polymorphism	3	-GGA	GGA ->	Deletion	G ->	femA
MRSA-MRSA252-Evo2-A	MRSA252	Evo2	A	Deletion (tandem repeat)	Deletion (tandem repeat)	930539	930539	Polymorphism	1	(A)6 -> (A)5	NA	Frame Shift	NA	femA
MRSA-MRSA252-Evo2-B	MRSA252	Evo2	B	Deletion (tandem repeat)	Deletion (tandem repeat)	930539	930539	Polymorphism	1	(A)6 -> (A)5	NA	Frame Shift	NA	femA
MRSA-MRSA252-Evo2-C	MRSA252	Evo2	C	Deletion (tandem repeat)	Deletion (tandem repeat)	930539	930539	Polymorphism	1	(A)6 -> (A)5	NA	Frame Shift	NA	femA
MRSA-MRSA252-sin-A	MRSA252	FStaph1N	A	Deletion	Deletion chunk	930537	930539	Polymorphism	3	-ATA	ATA ->	Deletion	I ->	femA
MRSA-MRSA252-sin-A	MRSA252	FStaph1N	A	Deletion	Deletion chunk	930540	930542	Polymorphism	3	-AAA	AAA ->	Deletion	K ->	femA
MRSA-LacFitz-sin-A	LacFitz	FStaph1N	A	SNP (transition)	SNP (transition)	2850471	2850471	Polymorphism	1	G -> A	ATG -> ATA	Substitution	M -> I	spoVG
MRSA-LacFitz-sin-B	LacFitz	FStaph1N	B	SNP (transition)	SNP (transition)	2850471	2850471	Polymorphism	1	G -> A	ATG -> ATA	Substitution	M -> I	spoVG
MRSA-LacFitz-sin-C	LacFitz	FStaph1N	C	SNP (transition)	SNP (transition)	2850471	2850471	Polymorphism	1	G -> A	ATG -> ATA	Substitution	M -> I	spoVG
MRSA-LacFitz-Evo2-A	LacFitz	Evo2	A	SNP (transition)	SNP (transition)	2850471	2850471	Polymorphism	1	G -> A	ATG -> ATA	Substitution	M -> I	spoVG
MRSA-LacFitz-Evo2-B	LacFitz	Evo2	B	SNP (transition)	SNP (transition)	2850471	2850471	Polymorphism	1	G -> A	ATG -> ATA	Substitution	M -> I	spoVG
MRSA-LacFitz-Evo2-C	LacFitz	Evo2	C	SNP (transition)	SNP (transition)	2850471	2850471	Polymorphism	1	G -> A	ATG -> ATA	Substitution	M -> I	spoVG
MRSA-MRSA252-sin-A	MRSA252	FStaph1N	A	Deletion	Deletion chunk	930543	930545	Polymorphism	3	-AAC	AAC ->	Deletion	N ->	femA
MRSA-MRSA252-sin-A	MRSA252	FStaph1N	A	Deletion	Deletion chunk	930546	930548	Polymorphism	3	-AAT	AAT ->	Deletion	N ->	femA
MRSA-MRSA252-sin-A	MRSA252	FStaph1N	A	Deletion	Deletion chunk	930549	930551	Polymorphism	3	-AAT	AAT ->	Deletion	N ->	femA
MRSA-MRSA252-sin-A	MRSA252	FStaph1N	A	Deletion	Deletion chunk	930552	930554	Polymorphism	3	-AAC	AAC ->	Deletion	N ->	femA
MRSA-MRSA252-sin-A	MRSA252	FStaph1N	A	Deletion	Deletion chunk	930555	930557	Polymorphism	3	-GAG	GAG ->	Deletion	E ->	femA
MRSA-MRSA252-sin-A	MRSA252	FStaph1N	A	Deletion	Deletion chunk	930558	930560	Polymorphism	3	-GTT	GTT ->	Deletion	V ->	femA
MRSA-MRSA252-sin-A	MRSA252	FStaph1N	A	Deletion	Deletion chunk	930561	930563	Polymorphism	3	-ATT	ATT ->	Deletion	I ->	femA
MRSA-MRSA252-sin-A	MRSA252	FStaph1N	A	Deletion	Deletion chunk	930564	930566	Polymorphism	3	-GCA	GCA ->	Deletion	A ->	femA
MRSA-MRSA252-sin-A	MRSA252	FStaph1N	A	Deletion	Deletion chunk	930567	930569	Polymorphism	3	-GCT	GCT ->	Deletion	A ->	femA
MRSA-MRSA252-sin-A	MRSA252	FStaph1N	A	Deletion	Deletion chunk	930570	930572	Polymorphism	3	-TGC	TGC ->	Deletion	C ->	femA
MRSA-MRSA252-sin-A	MRSA252	FStaph1N	A	Deletion	Deletion chunk	930573	930575	Polymorphism	3	-TTA	TTA ->	Deletion	L ->	femA
MRSA-MRSA252-sin-A	MRSA252	FStaph1N	A	Deletion	Deletion chunk	930576	930578	Polymorphism	3	-CTT	CTT ->	Deletion	L ->	femA
MRSA-MRSA252-sin-A	MRSA252	FStaph1N	A	Deletion	Deletion chunk	930579	930581	Polymorphism	3	-ACT	ACT ->	Deletion	T ->	femA
MRSA-MRSA252-sin-A	MRSA252	FStaph1N	A	Deletion	Deletion chunk	930582	930584	Polymorphism	3	-GCT	GCT ->	Deletion	A ->	femA
MRSA-MRSA252-sin-A	MRSA252	FStaph1N	A	Deletion	Deletion chunk	930585	930587	Polymorphism	3	-GTA	GTA ->	Deletion	V ->	femA
MRSA-MRSA252-sin-A	MRSA252	FStaph1N	A	Deletion	Deletion chunk	930588	930590	Polymorphism	3	-CCT	CCT ->	Deletion	P ->	femA
MRSA-LacFitz-sin-A	LacFitz	FStaph1N	A	SNP (transition)	SNP (transition)	899662	899662	Polymorphism	1	G -> A		Truncation		arlR
MRSA-LacFitz-sin-B	LacFitz	FStaph1N	B	SNP (transition)	SNP (transition)	899662	899662	Polymorphism	1	G -> A		Truncation		arlR
MRSA-LacFitz-sin-C	LacFitz	FStaph1N	C	SNP (transition)	SNP (transition)	899662	899662	Polymorphism	1	G -> A		Truncation		arlR
MRSA-LacFitz-Evo2-A	LacFitz	Evo2	A	SNP (transition)	SNP (transition)	899662	899662	Polymorphism	1	G -> A		Truncation		arlR
MRSA-LacFitz-Evo2-B	LacFitz	Evo2	B	SNP (transition)	SNP (transition)	899662	899662	Polymorphism	1	G -> A		Truncation		arlR
MRSA-LacFitz-Evo2-C	LacFitz	Evo2	C	SNP (transition)	SNP (transition)	899662	899662	Polymorphism	1	G -> A		Truncation		arlR
MRSA-MW2-sin-B	MW2	FStaph1N	B	SNP (transition)	SNP (transition)	195579	195579	Polymorphism	1	C -> T	CGT -> CAT	Substitution	R -> H	mgrA
MRSA-MRSA252-sin-A	MRSA252	FStaph1N	A	SNP (transition)	SNP (transition)	541948	541948	Polymorphism	1	C -> T	CCA -> TCA	Substitution	P -> S	rimI
MRSA-LacFitz-Control-A	LacFitz	Control	A	SNP (transition)	SNP (transition)	1416274	1416274	Polymorphism	1	G -> A	GGT -> GAT	Substitution	G -> D	prsA
MRSA-LacFitz-Control-B	LacFitz	Control	B	SNP (transition)	SNP (transition)	1416274	1416274	Polymorphism	1	G -> A	GGT -> GAT	Substitution	G -> D	prsA
MRSA-LacFitz-Control-C	LacFitz	Control	C	SNP (transition)	SNP (transition)	1416274	1416274	Polymorphism	1	G -> A	GGT -> GAT	Substitution	G -> D	prsA
MRSA-LacFitz-Control-A	LacFitz	Control	A	SNP (transition)	SNP (transition)	1416274	1416274	Polymorphism	1	G -> A	GGT -> GAT	Substitution	G -> D	prsA
MRSA-LacFitz-Control-B	LacFitz	Control	B	SNP (transition)	SNP (transition)	1416274	1416274	Polymorphism	1	G -> A	GGT -> GAT	Substitution	G -> D	prsA
MRSA-LacFitz-Control-C	LacFitz	Control	C	SNP (transition)	SNP (transition)	1416274	1416274	Polymorphism	1	G -> A	GGT -> GAT	Substitution	G -> D	prsA
MRSA-LacFitz-sin-A	LacFitz	FStaph1N	A	SNP (transition)	SNP (transition)	1416274	1416274	Polymorphism	1	G -> A	GGT -> GAT	Substitution	G -> D	prsA
MRSA-LacFitz-sin-B	LacFitz	FStaph1N	B	SNP (transition)	SNP (transition)	1416274	1416274	Polymorphism	1	G -> A	GGT -> GAT	Substitution	G -> D	prsA
MRSA-LacFitz-sin-C	LacFitz	FStaph1N	C	SNP (transition)	SNP (transition)	1416274	1416274	Polymorphism	1	G -> A	GGT -> GAT	Substitution	G -> D	prsA
MRSA-LacFitz-Evo2-A	LacFitz	Evo2	A	SNP (transition)	SNP (transition)	1416274	1416274	Polymorphism	1	G -> A	GGT -> GAT	Substitution	G -> D	prsA
MRSA-LacFitz-Evo2-B	LacFitz	Evo2	B	SNP (transition)	SNP (transition)	1416274	1416274	Polymorphism	1	G -> A	GGT -> GAT	Substitution	G -> D	prsA
MRSA-LacFitz-Evo2-C	LacFitz	Evo2	C	SNP (transition)	SNP (transition)	1416274	1416274	Polymorphism	1	G -> A	GGT -> GAT	Substitution	G -> D	prsA
MRSA-MW2-Control-A	MW2	Control	A	SNP (transversion)	SNP (transversion)	1344612	1344612	Polymorphism	1	A -> C	GTT -> GTG	None		metK
MRSA-MW2-Control-B	MW2	Control	B	SNP (transversion)	SNP (transversion)	1344612	1344612	Polymorphism	1	A -> C	GTT -> GTG	None		metK
MRSA-MW2-Control-C	MW2	Control	C	SNP (transversion)	SNP (transversion)	1344612	1344612	Polymorphism	1	A -> C	GTT -> GTG	None		metK
MRSA-MW2-Control-A	MW2	Control	A	SNP (transversion)	SNP (transversion)	1344612	1344612	Polymorphism	1	A -> C	GTT -> GTG	None		metK
MRSA-MW2-Control-B	MW2	Control	B	SNP (transversion)	SNP (transversion)	1344612	1344612	Polymorphism	1	A -> C	GTT -> GTG	None		metK
MRSA-MW2-Control-C	MW2	Control	C	SNP (transversion)	SNP (transversion)	1344612	1344612	Polymorphism	1	A -> C	GTT -> GTG	None		metK
MRSA-MW2-Evo2-A	MW2	Evo2	A	SNP (transversion)	SNP (transversion)	1344612	1344612	Polymorphism	1	A -> C	GTT -> GTG	None		metK
MRSA-MW2-Evo2-B	MW2	Evo2	B	SNP (transversion)	SNP (transversion)	1344612	1344612	Polymorphism	1	A -> C	GTT -> GTG	None		metK
MRSA-MW2-sin-A	MW2	FStaph1N	A	SNP (transversion)	SNP (transversion)	1344612	1344612	Polymorphism	1	A -> C	GTT -> GTG	None		metK
MRSA-MW2-sin-B	MW2	FStaph1N	B	SNP (transversion)	SNP (transversion)	1344612	1344612	Polymorphism	1	A -> C	GTT -> GTG	None		metK
MRSA-MW2-sin-C	MW2	FStaph1N	C	SNP (transversion)	SNP (transversion)	1344612	1344612	Polymorphism	1	A -> C	GTT -> GTG	None		metK
MRSA-MRSA252-sin-C	MRSA252	FStaph1N	C	Deletion	Deletion chunk	930825	930827	Polymorphism	3	-GAA	GAA ->	Deletion	E ->	femA
MRSA-MRSA252-sin-C	MRSA252	FStaph1N	C	Deletion	Deletion chunk	930828	930830	Polymorphism	3	-CAT	CAT ->	Deletion	H ->	femA
MRSA-MRSA252-sin-C	MRSA252	FStaph1N	C	Deletion	Deletion chunk	930831	930833	Polymorphism	3	-ACT	ACT ->	Deletion	T ->	femA
MRSA-MRSA252-sin-C	MRSA252	FStaph1N	C	Deletion	Deletion chunk	930834	930836	Polymorphism	3	-GGA	GGA ->	Deletion	G ->	femA
MRSA-MRSA252-sin-C	MRSA252	FStaph1N	C	Deletion	Deletion chunk	930837	930839	Polymorphism	3	-TTC	TTC ->	Deletion	F ->	femA
MRSA-MRSA252-sin-C	MRSA252	FStaph1N	C	Deletion	Deletion chunk	930840	930842	Polymorphism	3	-CAT	CAT ->	Deletion	H ->	femA
MRSA-MRSA252-sin-C	MRSA252	FStaph1N	C	Deletion	Deletion chunk	930843	930844	Polymorphism	2	-AA		Frame Shift		femA
MRSA-LacFitz-sin-A	LacFitz	FStaph1N	A	SNP (transversion)	SNP (transversion)	852276	852276	Polymorphism	1	A -> C	CAA -> CAC	Substitution	Q -> H	trpF
MRSA-LacFitz-sin-B	LacFitz	FStaph1N	B	SNP (transversion)	SNP (transversion)	852276	852276	Polymorphism	1	A -> C	CAA -> CAC	Substitution	Q -> H	trpF
MRSA-LacFitz-sin-C	LacFitz	FStaph1N	C	SNP (transversion)	SNP (transversion)	852276	852276	Polymorphism	1	A -> C	CAA -> CAC	Substitution	Q -> H	trpF
MRSA-LacFitz-Evo2-A	LacFitz	Evo2	A	SNP (transversion)	SNP (transversion)	852276	852276	Polymorphism	1	A -> C	CAA -> CAC	Substitution	Q -> H	trpF
MRSA-LacFitz-Evo2-B	LacFitz	Evo2	B	SNP (transversion)	SNP (transversion)	852276	852276	Polymorphism	1	A -> C	CAA -> CAC	Substitution	Q -> H	trpF
MRSA-LacFitz-Evo2-C	LacFitz	Evo2	C	SNP (transversion)	SNP (transversion)	852276	852276	Polymorphism	1	A -> C	CAA -> CAC	Substitution	Q -> H	trpF
MRSA-MW2-Control-A	MW2	Control	A	SNP (transition)	SNP (transition)	1886890	1886890	Polymorphism	1	A -> G	TTA -> TCA	Substitution	L -> S	araJ
MRSA-MW2-Control-B	MW2	Control	B	SNP (transition)	SNP (transition)	1886890	1886890	Polymorphism	1	A -> G	TTA -> TCA	Substitution	L -> S	araJ
MRSA-MW2-Control-C	MW2	Control	C	SNP (transition)	SNP (transition)	1886890	1886890	Polymorphism	1	A -> G	TTA -> TCA	Substitution	L -> S	araJ
MRSA-MW2-Control-A	MW2	Control	A	SNP (transition)	SNP (transition)	1886890	1886890	Polymorphism	1	A -> G	TTA -> TCA	Substitution	L -> S	araJ
MRSA-MW2-Control-B	MW2	Control	B	SNP (transition)	SNP (transition)	1886890	1886890	Polymorphism	1	A -> G	TTA -> TCA	Substitution	L -> S	araJ
MRSA-MW2-Control-C	MW2	Control	C	SNP (transition)	SNP (transition)	1886890	1886890	Polymorphism	1	A -> G	TTA -> TCA	Substitution	L -> S	araJ
MRSA-MW2-Evo2-A	MW2	Evo2	A	SNP (transition)	SNP (transition)	1886890	1886890	Polymorphism	1	A -> G	TTA -> TCA	Substitution	L -> S	araJ
MRSA-MW2-Evo2-B	MW2	Evo2	B	SNP (transition)	SNP (transition)	1886890	1886890	Polymorphism	1	A -> G	TTA -> TCA	Substitution	L -> S	araJ
MRSA-MW2-sin-A	MW2	FStaph1N	A	SNP (transition)	SNP (transition)	1886890	1886890	Polymorphism	1	A -> G	TTA -> TCA	Substitution	L -> S	araJ
MRSA-MW2-sin-B	MW2	FStaph1N	B	SNP (transition)	SNP (transition)	1886890	1886890	Polymorphism	1	A -> G	TTA -> TCA	Substitution	L -> S	araJ
MRSA-MW2-sin-C	MW2	FStaph1N	C	SNP (transition)	SNP (transition)	1886890	1886890	Polymorphism	1	A -> G	TTA -> TCA	Substitution	L -> S	araJ
MRSA-LacFitz-Control-A	LacFitz	Control	A	SNP (transition)	SNP (transition)	1993479	1993479	Polymorphism	1	C -> T	CGC -> CAC	Substitution	R -> H	bioA
MRSA-LacFitz-Control-B	LacFitz	Control	B	SNP (transition)	SNP (transition)	1993479	1993479	Polymorphism	1	C -> T	CGC -> CAC	Substitution	R -> H	bioA
MRSA-LacFitz-Control-C	LacFitz	Control	C	SNP (transition)	SNP (transition)	1993479	1993479	Polymorphism	1	C -> T	CGC -> CAC	Substitution	R -> H	bioA
MRSA-LacFitz-Control-A	LacFitz	Control	A	SNP (transition)	SNP (transition)	1993479	1993479	Polymorphism	1	C -> T	CGC -> CAC	Substitution	R -> H	bioA
MRSA-LacFitz-Control-B	LacFitz	Control	B	SNP (transition)	SNP (transition)	1993479	1993479	Polymorphism	1	C -> T	CGC -> CAC	Substitution	R -> H	bioA
MRSA-LacFitz-Control-C	LacFitz	Control	C	SNP (transition)	SNP (transition)	1993479	1993479	Polymorphism	1	C -> T	CGC -> CAC	Substitution	R -> H	bioA
MRSA-LacFitz-PhiNM1-A	LacFitz	PhiNM1	A	SNP (transition)	SNP (transition)	1993479	1993479	Polymorphism	1	C -> T	CGC -> CAC	Substitution	R -> H	bioA
MRSA-LacFitz-PhiNM1-B	LacFitz	PhiNM1	B	SNP (transition)	SNP (transition)	1993479	1993479	Polymorphism	1	C -> T	CGC -> CAC	Substitution	R -> H	bioA
MRSA-LacFitz-PhiNM1-C	LacFitz	PhiNM1	C	SNP (transition)	SNP (transition)	1993479	1993479	Polymorphism	1	C -> T	CGC -> CAC	Substitution	R -> H	bioA
MRSA-LacFitz-PhiNM1-D	LacFitz	PhiNM1	D	SNP (transition)	SNP (transition)	1993479	1993479	Polymorphism	1	C -> T	CGC -> CAC	Substitution	R -> H	bioA
MRSA-LacFitz-sin-A	LacFitz	FStaph1N	A	SNP (transition)	SNP (transition)	1993479	1993479	Polymorphism	1	C -> T	CGC -> CAC	Substitution	R -> H	bioA
MRSA-LacFitz-sin-B	LacFitz	FStaph1N	B	SNP (transition)	SNP (transition)	1993479	1993479	Polymorphism	1	C -> T	CGC -> CAC	Substitution	R -> H	bioA
MRSA-LacFitz-sin-C	LacFitz	FStaph1N	C	SNP (transition)	SNP (transition)	1993479	1993479	Polymorphism	1	C -> T	CGC -> CAC	Substitution	R -> H	bioA
MRSA-LacFitz-Evo2-A	LacFitz	Evo2	A	SNP (transition)	SNP (transition)	1993479	1993479	Polymorphism	1	C -> T	CGC -> CAC	Substitution	R -> H	bioA
MRSA-LacFitz-Evo2-B	LacFitz	Evo2	B	SNP (transition)	SNP (transition)	1993479	1993479	Polymorphism	1	C -> T	CGC -> CAC	Substitution	R -> H	bioA
MRSA-LacFitz-Evo2-C	LacFitz	Evo2	C	SNP (transition)	SNP (transition)	1993479	1993479	Polymorphism	1	C -> T	CGC -> CAC	Substitution	R -> H	bioA
MRSA-LacFitz-sin-A	LacFitz	FStaph1N	A	SNP (transversion)	SNP (transversion)	34968	34968	Polymorphism	1	C -> G	CGT -> GGT	Substitution	R -> G	rpoB
MRSA-LacFitz-sin-B	LacFitz	FStaph1N	B	SNP (transversion)	SNP (transversion)	34968	34968	Polymorphism	1	C -> G	CGT -> GGT	Substitution	R -> G	rpoB
MRSA-LacFitz-sin-C	LacFitz	FStaph1N	C	SNP (transversion)	SNP (transversion)	34968	34968	Polymorphism	1	C -> G	CGT -> GGT	Substitution	R -> G	rpoB
MRSA-LacFitz-Evo2-A	LacFitz	Evo2	A	SNP (transversion)	SNP (transversion)	34968	34968	Polymorphism	1	C -> G	CGT -> GGT	Substitution	R -> G	rpoB
MRSA-LacFitz-Evo2-B	LacFitz	Evo2	B	SNP (transversion)	SNP (transversion)	34968	34968	Polymorphism	1	C -> G	CGT -> GGT	Substitution	R -> G	rpoB
MRSA-LacFitz-Evo2-C	LacFitz	Evo2	C	SNP (transversion)	SNP (transversion)	34968	34968	Polymorphism	1	C -> G	CGT -> GGT	Substitution	R -> G	rpoB
MRSA-MW2-Control-A	MW2	Control	A	SNP (transition)	SNP (transition)	434164	434164	Polymorphism	1	T -> C	GAT -> GGT	Substitution	D -> G	trpS
MRSA-MW2-Control-B	MW2	Control	B	SNP (transition)	SNP (transition)	434164	434164	Polymorphism	1	T -> C	GAT -> GGT	Substitution	D -> G	trpS
MRSA-MW2-Control-C	MW2	Control	C	SNP (transition)	SNP (transition)	434164	434164	Polymorphism	1	T -> C	GAT -> GGT	Substitution	D -> G	trpS
MRSA-MW2-Control-A	MW2	Control	A	SNP (transition)	SNP (transition)	434164	434164	Polymorphism	1	T -> C	GAT -> GGT	Substitution	D -> G	trpS
MRSA-MW2-Control-B	MW2	Control	B	SNP (transition)	SNP (transition)	434164	434164	Polymorphism	1	T -> C	GAT -> GGT	Substitution	D -> G	trpS
MRSA-MW2-Control-C	MW2	Control	C	SNP (transition)	SNP (transition)	434164	434164	Polymorphism	1	T -> C	GAT -> GGT	Substitution	D -> G	trpS
MRSA-MW2-Evo2-A	MW2	Evo2	A	SNP (transition)	SNP (transition)	434164	434164	Polymorphism	1	T -> C	GAT -> GGT	Substitution	D -> G	trpS
MRSA-MW2-Evo2-B	MW2	Evo2	B	SNP (transition)	SNP (transition)	434164	434164	Polymorphism	1	T -> C	GAT -> GGT	Substitution	D -> G	trpS
MRSA-MW2-sin-A	MW2	FStaph1N	A	SNP (transition)	SNP (transition)	434164	434164	Polymorphism	1	T -> C	GAT -> GGT	Substitution	D -> G	trpS
MRSA-MW2-sin-B	MW2	FStaph1N	B	SNP (transition)	SNP (transition)	434164	434164	Polymorphism	1	T -> C	GAT -> GGT	Substitution	D -> G	trpS
MRSA-MW2-sin-C	MW2	FStaph1N	C	SNP (transition)	SNP (transition)	434164	434164	Polymorphism	1	T -> C	GAT -> GGT	Substitution	D -> G	trpS
MRSA-MW2-Control-A	MW2	Control	A	SNP (transition)	SNP (transition)	1323024	1323024	Polymorphism	1	C -> T		Truncation		yhcC
MRSA-MW2-Control-B	MW2	Control	B	SNP (transition)	SNP (transition)	1323024	1323024	Polymorphism	1	C -> T		Truncation		yhcC
MRSA-MW2-Control-C	MW2	Control	C	SNP (transition)	SNP (transition)	1323024	1323024	Polymorphism	1	C -> T		Truncation		yhcC
MRSA-MW2-Control-A	MW2	Control	A	SNP (transition)	SNP (transition)	1323024	1323024	Polymorphism	1	C -> T		Truncation		yhcC
MRSA-MW2-Control-B	MW2	Control	B	SNP (transition)	SNP (transition)	1323024	1323024	Polymorphism	1	C -> T		Truncation		yhcC
MRSA-MW2-Control-C	MW2	Control	C	SNP (transition)	SNP (transition)	1323024	1323024	Polymorphism	1	C -> T		Truncation		yhcC
MRSA-MW2-Evo2-A	MW2	Evo2	A	SNP (transition)	SNP (transition)	1323024	1323024	Polymorphism	1	C -> T		Truncation		yhcC
MRSA-MW2-Evo2-B	MW2	Evo2	B	SNP (transition)	SNP (transition)	1323024	1323024	Polymorphism	1	C -> T		Truncation		yhcC
MRSA-MW2-sin-A	MW2	FStaph1N	A	SNP (transition)	SNP (transition)	1323024	1323024	Polymorphism	1	C -> T		Truncation		yhcC
MRSA-MW2-sin-B	MW2	FStaph1N	B	SNP (transition)	SNP (transition)	1323024	1323024	Polymorphism	1	C -> T		Truncation		yhcC
MRSA-MW2-sin-C	MW2	FStaph1N	C	SNP (transition)	SNP (transition)	1323024	1323024	Polymorphism	1	C -> T		Truncation		yhcC
MRSA-MW2-Control-B	MW2	Control	B	SNP (transversion)	SNP (transversion)	54900	54900	Polymorphism	1	C -> G	GGC -> GGG	None		ilvE
MRSA-MW2-Control-C	MW2	Control	C	SNP (transversion)	SNP (transversion)	54900	54900	Polymorphism	1	C -> G	GGC -> GGG	None		ilvE
MRSA-MW2-Control-C	MW2	Control	C	SNP (transversion)	SNP (transversion)	54900	54900	Polymorphism	1	C -> G	GGC -> GGG	None		ilvE
MRSA-MW2-Control-A	MW2	Control	A	SNP (transversion)	SNP (transversion)	1504119	1504119	Polymorphism	1	T -> A	AAA -> ATA	Substitution	K -> I	pmtA
MRSA-MW2-Control-B	MW2	Control	B	SNP (transversion)	SNP (transversion)	1504119	1504119	Polymorphism	1	T -> A	AAA -> ATA	Substitution	K -> I	pmtA
MRSA-MW2-Control-C	MW2	Control	C	SNP (transversion)	SNP (transversion)	1504119	1504119	Polymorphism	1	T -> A	AAA -> ATA	Substitution	K -> I	pmtA
MRSA-MW2-Control-A	MW2	Control	A	SNP (transversion)	SNP (transversion)	1504119	1504119	Polymorphism	1	T -> A	AAA -> ATA	Substitution	K -> I	pmtA
MRSA-MW2-Control-B	MW2	Control	B	SNP (transversion)	SNP (transversion)	1504119	1504119	Polymorphism	1	T -> A	AAA -> ATA	Substitution	K -> I	pmtA
MRSA-MW2-Control-C	MW2	Control	C	SNP (transversion)	SNP (transversion)	1504119	1504119	Polymorphism	1	T -> A	AAA -> ATA	Substitution	K -> I	pmtA
MRSA-MW2-Evo2-A	MW2	Evo2	A	SNP (transversion)	SNP (transversion)	1504119	1504119	Polymorphism	1	T -> A	AAA -> ATA	Substitution	K -> I	pmtA
MRSA-MW2-Evo2-B	MW2	Evo2	B	SNP (transversion)	SNP (transversion)	1504119	1504119	Polymorphism	1	T -> A	AAA -> ATA	Substitution	K -> I	pmtA
MRSA-MW2-sin-A	MW2	FStaph1N	A	SNP (transversion)	SNP (transversion)	1504119	1504119	Polymorphism	1	T -> A	AAA -> ATA	Substitution	K -> I	pmtA
MRSA-MW2-sin-B	MW2	FStaph1N	B	SNP (transversion)	SNP (transversion)	1504119	1504119	Polymorphism	1	T -> A	AAA -> ATA	Substitution	K -> I	pmtA
MRSA-MW2-sin-C	MW2	FStaph1N	C	SNP (transversion)	SNP (transversion)	1504119	1504119	Polymorphism	1	T -> A	AAA -> ATA	Substitution	K -> I	pmtA
MRSA-MW2-Control-A	MW2	Control	A	SNP (transition)	SNP (transition)	458062	458062	Polymorphism	1	C -> T	GCA -> GTA	Substitution	A -> V	murE
MRSA-MW2-Control-B	MW2	Control	B	SNP (transition)	SNP (transition)	458062	458062	Polymorphism	1	C -> T	GCA -> GTA	Substitution	A -> V	murE
MRSA-MW2-Control-C	MW2	Control	C	SNP (transition)	SNP (transition)	458062	458062	Polymorphism	1	C -> T	GCA -> GTA	Substitution	A -> V	murE
MRSA-MW2-Control-A	MW2	Control	A	SNP (transition)	SNP (transition)	458062	458062	Polymorphism	1	C -> T	GCA -> GTA	Substitution	A -> V	murE
MRSA-MW2-Control-B	MW2	Control	B	SNP (transition)	SNP (transition)	458062	458062	Polymorphism	1	C -> T	GCA -> GTA	Substitution	A -> V	murE
MRSA-MW2-Control-C	MW2	Control	C	SNP (transition)	SNP (transition)	458062	458062	Polymorphism	1	C -> T	GCA -> GTA	Substitution	A -> V	murE
MRSA-MW2-Evo2-A	MW2	Evo2	A	SNP (transition)	SNP (transition)	458062	458062	Polymorphism	1	C -> T	GCA -> GTA	Substitution	A -> V	murE
MRSA-MW2-Evo2-B	MW2	Evo2	B	SNP (transition)	SNP (transition)	458062	458062	Polymorphism	1	C -> T	GCA -> GTA	Substitution	A -> V	murE
MRSA-MW2-sin-A	MW2	FStaph1N	A	SNP (transition)	SNP (transition)	458062	458062	Polymorphism	1	C -> T	GCA -> GTA	Substitution	A -> V	murE
MRSA-MW2-sin-B	MW2	FStaph1N	B	SNP (transition)	SNP (transition)	458062	458062	Polymorphism	1	C -> T	GCA -> GTA	Substitution	A -> V	murE
MRSA-MW2-sin-C	MW2	FStaph1N	C	SNP (transition)	SNP (transition)	458062	458062	Polymorphism	1	C -> T	GCA -> GTA	Substitution	A -> V	murE
MRSA-MRSA252-sin-A	MRSA252	FStaph1N	A	Deletion	Deletion	996407	996407	Polymorphism	1	-A		Frame Shift		ebh
MRSA-MW2-Control-A	MW2	Control	A	Insertion	Insertion	1358447	1358446	Polymorphism	0	+T
MRSA-MW2-Control-A	MW2	Control	A	Insertion	Insertion	1358447	1358446	Polymorphism	0	+T
MRSA-MW2-Control-A	MW2	Control	A	Insertion	Insertion	1358457	1358456	Polymorphism	0	+T
MRSA-MW2-Control-A	MW2	Control	A	Insertion	Insertion	1358518	1358517	Polymorphism	0	+T
MRSA-MW2-Control-A	MW2	Control	A	Insertion	Insertion	1358518	1358517	Polymorphism	0	+T
MRSA-MW2-Control-B	MW2	Control	B	Insertion	Insertion	1358447	1358446	Polymorphism	0	+T
MRSA-MW2-Control-B	MW2	Control	B	Insertion	Insertion	1358447	1358446	Polymorphism	0	+T
MRSA-MW2-Control-B	MW2	Control	B	Insertion	Insertion	1358457	1358456	Polymorphism	0	+T
MRSA-MW2-Control-B	MW2	Control	B	Insertion	Insertion	1358518	1358517	Polymorphism	0	+T
MRSA-MW2-Control-B	MW2	Control	B	Insertion	Insertion	1358518	1358517	Polymorphism	0	+T
MRSA-MW2-Control-C	MW2	Control	C	Insertion	Insertion	1358447	1358446	Polymorphism	0	+T
MRSA-MW2-Control-C	MW2	Control	C	Insertion	Insertion	1358447	1358446	Polymorphism	0	+T
MRSA-MW2-Control-C	MW2	Control	C	Insertion	Insertion	1358457	1358456	Polymorphism	0	+T
MRSA-MW2-Control-C	MW2	Control	C	Insertion	Insertion	1358518	1358517	Polymorphism	0	+T
MRSA-MW2-Control-C	MW2	Control	C	Insertion	Insertion	1358518	1358517	Polymorphism	0	+T
MRSA-MW2-Control-A	MW2	Control	A	Insertion	Insertion	1358447	1358446	Polymorphism	0	+T
MRSA-MW2-Control-A	MW2	Control	A	Insertion	Insertion	1358447	1358446	Polymorphism	0	+T
MRSA-MW2-Control-A	MW2	Control	A	Insertion	Insertion	1358518	1358517	Polymorphism	0	+T
MRSA-MW2-Control-A	MW2	Control	A	Insertion	Insertion	1358518	1358517	Polymorphism	0	+T
MRSA-MW2-Control-B	MW2	Control	B	Insertion	Insertion	1358447	1358446	Polymorphism	0	+T
MRSA-MW2-Control-B	MW2	Control	B	Insertion	Insertion	1358447	1358446	Polymorphism	0	+T
MRSA-MW2-Control-B	MW2	Control	B	Insertion	Insertion	1358457	1358456	Polymorphism	0	+T
MRSA-MW2-Control-B	MW2	Control	B	Insertion	Insertion	1358518	1358517	Polymorphism	0	+T
MRSA-MW2-Control-B	MW2	Control	B	Insertion	Insertion	1358518	1358517	Polymorphism	0	+T
MRSA-MW2-Control-C	MW2	Control	C	Insertion	Insertion	1358447	1358446	Polymorphism	0	+T
MRSA-MW2-Control-C	MW2	Control	C	Insertion	Insertion	1358447	1358446	Polymorphism	0	+T
MRSA-MW2-Control-C	MW2	Control	C	Insertion	Insertion	1358457	1358456	Polymorphism	0	+T
MRSA-MW2-Control-C	MW2	Control	C	Insertion	Insertion	1358457	1358456	Polymorphism	0	+T
MRSA-MW2-Control-C	MW2	Control	C	Insertion	Insertion	1358518	1358517	Polymorphism	0	+T
MRSA-MW2-Control-C	MW2	Control	C	Insertion	Insertion	1358518	1358517	Polymorphism	0	+T
MRSA-MW2-sin-B	MW2	FStaph1N	B	Insertion	Insertion	1358518	1358517	Polymorphism	0	+T
MRSA-MW2-sin-B	MW2	FStaph1N	B	Insertion	Insertion	1358518	1358517	Polymorphism	0	+T
MRSA-MW2-Control-A	MW2	Control	A	SNP (transition)	SNP (transition)	1358284	1358284	Polymorphism	1	T -> C
MRSA-MW2-Control-A	MW2	Control	A	SNP (transversion)	SNP (transversion)	1358286	1358286	Polymorphism	1	C -> G
MRSA-MW2-Control-A	MW2	Control	A	SNP (transversion)	SNP (transversion)	1358287	1358287	Polymorphism	1	C -> A
MRSA-MW2-Control-A	MW2	Control	A	SNP (transition)	SNP (transition)	1358406	1358406	Polymorphism	1	C -> T
MRSA-MW2-Control-A	MW2	Control	A	SNP (transition)	SNP (transition)	1358407	1358407	Polymorphism	1	A -> G
MRSA-MW2-Control-A	MW2	Control	A	SNP (transversion)	SNP (transversion)	1358414	1358414	Polymorphism	1	T -> A
MRSA-MW2-Control-A	MW2	Control	A	SNP (transversion)	SNP (transversion)	1358417	1358417	Polymorphism	1	T -> A
MRSA-MW2-Control-A	MW2	Control	A	SNP (transversion)	SNP (transversion)	1358419	1358419	Polymorphism	1	T -> A
MRSA-MW2-Control-A	MW2	Control	A	SNP (transversion)	SNP (transversion)	1358430	1358430	Polymorphism	1	A -> T
MRSA-MW2-Control-A	MW2	Control	A	SNP (transition)	SNP (transition)	1358435	1358435	Polymorphism	1	G -> A
MRSA-MW2-Control-A	MW2	Control	A	SNP (transition)	SNP (transition)	1358444	1358444	Polymorphism	1	C -> T
MRSA-MW2-Control-A	MW2	Control	A	SNP (transition)	SNP (transition)	1358453	1358453	Polymorphism	1	T -> C
MRSA-MW2-Control-A	MW2	Control	A	Deletion	Deletion	1358460	1358460	Polymorphism	1	-T
MRSA-MW2-Control-A	MW2	Control	A	SNP (transition)	SNP (transition)	1358468	1358468	Polymorphism	1	C -> T
MRSA-MW2-Control-A	MW2	Control	A	SNP (transversion)	SNP (transversion)	1358483	1358483	Polymorphism	1	T -> A
MRSA-MW2-Control-A	MW2	Control	A	SNP (transition)	SNP (transition)	1358489	1358489	Polymorphism	1	C -> T
MRSA-MW2-Control-A	MW2	Control	A	SNP (transition)	SNP (transition)	1358490	1358490	Polymorphism	1	C -> T
MRSA-MW2-Control-A	MW2	Control	A	Deletion (tandem repeat)	Deletion (tandem repeat)	1358493	1358493	Polymorphism	1	(A)3 -> (A)2
MRSA-MW2-Control-A	MW2	Control	A	SNP (transition)	SNP (transition)	1358495	1358495	Polymorphism	1	A -> G
MRSA-MW2-Control-A	MW2	Control	A	SNP (transition)	SNP (transition)	1358513	1358513	Polymorphism	1	T -> C
MRSA-MW2-Control-A	MW2	Control	A	SNP (transversion)	SNP (transversion)	1358520	1358520	Polymorphism	1	A -> T
MRSA-MW2-Control-A	MW2	Control	A	Deletion	Deletion	1358524	1358524	Polymorphism	1	-A
MRSA-MW2-Control-A	MW2	Control	A	Deletion	Deletion chunk	1358526	1358526	Polymorphism	1	-T
MRSA-MW2-Control-A	MW2	Control	A	Deletion	Deletion chunk	1358527	1358527	Polymorphism	1	-T
MRSA-MW2-Control-A	MW2	Control	A	SNP (transition)	SNP (transition)	1358537	1358537	Polymorphism	1	G -> A
MRSA-MW2-Control-A	MW2	Control	A	SNP (transversion)	SNP (transversion)	1358541	1358541	Polymorphism	1	T -> A
MRSA-MW2-Control-A	MW2	Control	A	SNP (transition)	SNP (transition)	1358542	1358542	Polymorphism	1	A -> G
MRSA-MW2-Control-B	MW2	Control	B	SNP (transition)	SNP (transition)	1358284	1358284	Polymorphism	1	T -> C
MRSA-MW2-Control-B	MW2	Control	B	SNP (transversion)	SNP (transversion)	1358286	1358286	Polymorphism	1	C -> G
MRSA-MW2-Control-B	MW2	Control	B	SNP (transversion)	SNP (transversion)	1358287	1358287	Polymorphism	1	C -> A
MRSA-MW2-Control-B	MW2	Control	B	SNP (transition)	SNP (transition)	1358406	1358406	Polymorphism	1	C -> T
MRSA-MW2-Control-B	MW2	Control	B	SNP (transition)	SNP (transition)	1358407	1358407	Polymorphism	1	A -> G
MRSA-MW2-Control-B	MW2	Control	B	SNP (transversion)	SNP (transversion)	1358414	1358414	Polymorphism	1	T -> A
MRSA-MW2-Control-B	MW2	Control	B	SNP (transversion)	SNP (transversion)	1358417	1358417	Polymorphism	1	T -> A
MRSA-MW2-Control-B	MW2	Control	B	SNP (transversion)	SNP (transversion)	1358419	1358419	Polymorphism	1	T -> A
MRSA-MW2-Control-B	MW2	Control	B	SNP (transversion)	SNP (transversion)	1358430	1358430	Polymorphism	1	A -> T
MRSA-MW2-Control-B	MW2	Control	B	SNP (transition)	SNP (transition)	1358435	1358435	Polymorphism	1	G -> A
MRSA-MW2-Control-B	MW2	Control	B	SNP (transversion)	SNP (transversion)	1358442	1358442	Polymorphism	1	T -> A
MRSA-MW2-Control-B	MW2	Control	B	SNP (transition)	SNP (transition)	1358444	1358444	Polymorphism	1	C -> T
MRSA-MW2-Control-B	MW2	Control	B	SNP (transition)	SNP (transition)	1358453	1358453	Polymorphism	1	T -> C
MRSA-MW2-Control-B	MW2	Control	B	Deletion	Deletion	1358460	1358460	Polymorphism	1	-T
MRSA-MW2-Control-B	MW2	Control	B	SNP (transition)	SNP (transition)	1358468	1358468	Polymorphism	1	C -> T
MRSA-MW2-Control-B	MW2	Control	B	SNP (transversion)	SNP (transversion)	1358483	1358483	Polymorphism	1	T -> A
MRSA-MW2-Control-B	MW2	Control	B	SNP (transition)	SNP (transition)	1358489	1358489	Polymorphism	1	C -> T
MRSA-MW2-Control-B	MW2	Control	B	SNP (transition)	SNP (transition)	1358490	1358490	Polymorphism	1	C -> T
MRSA-MW2-Control-B	MW2	Control	B	Deletion (tandem repeat)	Deletion (tandem repeat)	1358493	1358493	Polymorphism	1	(A)3 -> (A)2
MRSA-MW2-Control-B	MW2	Control	B	SNP (transition)	SNP (transition)	1358495	1358495	Polymorphism	1	A -> G
MRSA-MW2-Control-B	MW2	Control	B	SNP (transition)	SNP (transition)	1358513	1358513	Polymorphism	1	T -> C
MRSA-MW2-Control-B	MW2	Control	B	SNP (transversion)	SNP (transversion)	1358520	1358520	Polymorphism	1	A -> T
MRSA-MW2-Control-B	MW2	Control	B	Deletion	Deletion	1358524	1358524	Polymorphism	1	-A
MRSA-MW2-Control-B	MW2	Control	B	Deletion	Deletion chunk	1358526	1358526	Polymorphism	1	-T
MRSA-MW2-Control-B	MW2	Control	B	Deletion	Deletion chunk	1358527	1358527	Polymorphism	1	-T
MRSA-MW2-Control-B	MW2	Control	B	SNP (transition)	SNP (transition)	1358537	1358537	Polymorphism	1	G -> A
MRSA-MW2-Control-B	MW2	Control	B	SNP (transversion)	SNP (transversion)	1358541	1358541	Polymorphism	1	T -> A
MRSA-MW2-Control-B	MW2	Control	B	SNP (transition)	SNP (transition)	1358542	1358542	Polymorphism	1	A -> G
MRSA-MW2-Control-C	MW2	Control	C	SNP (transition)	SNP (transition)	1358284	1358284	Polymorphism	1	T -> C
MRSA-MW2-Control-C	MW2	Control	C	SNP (transversion)	SNP (transversion)	1358286	1358286	Polymorphism	1	C -> G
MRSA-MW2-Control-C	MW2	Control	C	SNP (transversion)	SNP (transversion)	1358287	1358287	Polymorphism	1	C -> A
MRSA-MW2-Control-C	MW2	Control	C	SNP (transition)	SNP (transition)	1358406	1358406	Polymorphism	1	C -> T
MRSA-MW2-Control-C	MW2	Control	C	SNP (transition)	SNP (transition)	1358407	1358407	Polymorphism	1	A -> G
MRSA-MW2-Control-C	MW2	Control	C	SNP (transversion)	SNP (transversion)	1358417	1358417	Polymorphism	1	T -> A
MRSA-MW2-Control-C	MW2	Control	C	SNP (transversion)	SNP (transversion)	1358419	1358419	Polymorphism	1	T -> A
MRSA-MW2-Control-C	MW2	Control	C	SNP (transversion)	SNP (transversion)	1358430	1358430	Polymorphism	1	A -> T
MRSA-MW2-Control-C	MW2	Control	C	SNP (transition)	SNP (transition)	1358435	1358435	Polymorphism	1	G -> A
MRSA-MW2-Control-C	MW2	Control	C	SNP (transition)	SNP (transition)	1358453	1358453	Polymorphism	1	T -> C
MRSA-MW2-Control-C	MW2	Control	C	SNP (transversion)	SNP (transversion)	1358483	1358483	Polymorphism	1	T -> A
MRSA-MW2-Control-C	MW2	Control	C	SNP (transition)	SNP (transition)	1358489	1358489	Polymorphism	1	C -> T
MRSA-MW2-Control-C	MW2	Control	C	SNP (transition)	SNP (transition)	1358490	1358490	Polymorphism	1	C -> T
MRSA-MW2-Control-C	MW2	Control	C	Deletion (tandem repeat)	Deletion (tandem repeat)	1358493	1358493	Polymorphism	1	(A)3 -> (A)2
MRSA-MW2-Control-C	MW2	Control	C	SNP (transition)	SNP (transition)	1358495	1358495	Polymorphism	1	A -> G
MRSA-MW2-Control-C	MW2	Control	C	SNP (transition)	SNP (transition)	1358513	1358513	Polymorphism	1	T -> C
MRSA-MW2-Control-C	MW2	Control	C	SNP (transversion)	SNP (transversion)	1358520	1358520	Polymorphism	1	A -> T
MRSA-MW2-Control-C	MW2	Control	C	Deletion	Deletion	1358524	1358524	Polymorphism	1	-A
MRSA-MW2-Control-C	MW2	Control	C	Deletion	Deletion chunk	1358526	1358526	Polymorphism	1	-T
MRSA-MW2-Control-C	MW2	Control	C	Deletion	Deletion chunk	1358527	1358527	Polymorphism	1	-T
MRSA-MW2-Control-C	MW2	Control	C	SNP (transition)	SNP (transition)	1358537	1358537	Polymorphism	1	G -> A
MRSA-MW2-Control-C	MW2	Control	C	SNP (transversion)	SNP (transversion)	1358541	1358541	Polymorphism	1	T -> A
MRSA-MW2-Control-C	MW2	Control	C	SNP (transition)	SNP (transition)	1358542	1358542	Polymorphism	1	A -> G
MRSA-MW2-Control-A	MW2	Control	A	SNP (transition)	SNP (transition)	1358284	1358284	Polymorphism	1	T -> C
MRSA-MW2-Control-A	MW2	Control	A	SNP (transversion)	SNP (transversion)	1358286	1358286	Polymorphism	1	C -> G
MRSA-MW2-Control-A	MW2	Control	A	SNP (transversion)	SNP (transversion)	1358287	1358287	Polymorphism	1	C -> A
MRSA-MW2-Control-A	MW2	Control	A	SNP (transition)	SNP (transition)	1358406	1358406	Polymorphism	1	C -> T
MRSA-MW2-Control-A	MW2	Control	A	SNP (transition)	SNP (transition)	1358407	1358407	Polymorphism	1	A -> G
MRSA-MW2-Control-A	MW2	Control	A	SNP (transversion)	SNP (transversion)	1358414	1358414	Polymorphism	1	T -> A
MRSA-MW2-Control-A	MW2	Control	A	SNP (transversion)	SNP (transversion)	1358417	1358417	Polymorphism	1	T -> A
MRSA-MW2-Control-A	MW2	Control	A	SNP (transversion)	SNP (transversion)	1358419	1358419	Polymorphism	1	T -> A
MRSA-MW2-Control-A	MW2	Control	A	SNP (transversion)	SNP (transversion)	1358430	1358430	Polymorphism	1	A -> T
MRSA-MW2-Control-A	MW2	Control	A	SNP (transition)	SNP (transition)	1358435	1358435	Polymorphism	1	G -> A
MRSA-MW2-Control-A	MW2	Control	A	SNP (transition)	SNP (transition)	1358453	1358453	Polymorphism	1	T -> C
MRSA-MW2-Control-A	MW2	Control	A	SNP (transition)	SNP (transition)	1358468	1358468	Polymorphism	1	C -> T
MRSA-MW2-Control-A	MW2	Control	A	SNP (transversion)	SNP (transversion)	1358483	1358483	Polymorphism	1	T -> A
MRSA-MW2-Control-A	MW2	Control	A	SNP (transition)	SNP (transition)	1358489	1358489	Polymorphism	1	C -> T
MRSA-MW2-Control-A	MW2	Control	A	SNP (transition)	SNP (transition)	1358490	1358490	Polymorphism	1	C -> T
MRSA-MW2-Control-A	MW2	Control	A	Deletion (tandem repeat)	Deletion (tandem repeat)	1358493	1358493	Polymorphism	1	(A)3 -> (A)2
MRSA-MW2-Control-A	MW2	Control	A	SNP (transition)	SNP (transition)	1358495	1358495	Polymorphism	1	A -> G
MRSA-MW2-Control-A	MW2	Control	A	SNP (transition)	SNP (transition)	1358513	1358513	Polymorphism	1	T -> C
MRSA-MW2-Control-A	MW2	Control	A	SNP (transversion)	SNP (transversion)	1358520	1358520	Polymorphism	1	A -> T
MRSA-MW2-Control-A	MW2	Control	A	Deletion	Deletion	1358524	1358524	Polymorphism	1	-A
MRSA-MW2-Control-A	MW2	Control	A	Deletion	Deletion chunk	1358526	1358526	Polymorphism	1	-T
MRSA-MW2-Control-A	MW2	Control	A	Deletion	Deletion chunk	1358527	1358527	Polymorphism	1	-T
MRSA-MW2-Control-A	MW2	Control	A	SNP (transition)	SNP (transition)	1358537	1358537	Polymorphism	1	G -> A
MRSA-MW2-Control-A	MW2	Control	A	SNP (transversion)	SNP (transversion)	1358541	1358541	Polymorphism	1	T -> A
MRSA-MW2-Control-A	MW2	Control	A	SNP (transition)	SNP (transition)	1358542	1358542	Polymorphism	1	A -> G
MRSA-MW2-Control-B	MW2	Control	B	SNP (transition)	SNP (transition)	1358284	1358284	Polymorphism	1	T -> C
MRSA-MW2-Control-B	MW2	Control	B	SNP (transversion)	SNP (transversion)	1358286	1358286	Polymorphism	1	C -> G
MRSA-MW2-Control-B	MW2	Control	B	SNP (transversion)	SNP (transversion)	1358287	1358287	Polymorphism	1	C -> A
MRSA-MW2-Control-B	MW2	Control	B	SNP (transition)	SNP (transition)	1358406	1358406	Polymorphism	1	C -> T
MRSA-MW2-Control-B	MW2	Control	B	SNP (transition)	SNP (transition)	1358407	1358407	Polymorphism	1	A -> G
MRSA-MW2-Control-B	MW2	Control	B	SNP (transversion)	SNP (transversion)	1358414	1358414	Polymorphism	1	T -> A
MRSA-MW2-Control-B	MW2	Control	B	SNP (transversion)	SNP (transversion)	1358417	1358417	Polymorphism	1	T -> A
MRSA-MW2-Control-B	MW2	Control	B	SNP (transversion)	SNP (transversion)	1358419	1358419	Polymorphism	1	T -> A
MRSA-MW2-Control-B	MW2	Control	B	SNP (transversion)	SNP (transversion)	1358430	1358430	Polymorphism	1	A -> T
MRSA-MW2-Control-B	MW2	Control	B	SNP (transition)	SNP (transition)	1358435	1358435	Polymorphism	1	G -> A
MRSA-MW2-Control-B	MW2	Control	B	SNP (transition)	SNP (transition)	1358444	1358444	Polymorphism	1	C -> T
MRSA-MW2-Control-B	MW2	Control	B	SNP (transition)	SNP (transition)	1358453	1358453	Polymorphism	1	T -> C
MRSA-MW2-Control-B	MW2	Control	B	SNP (transition)	SNP (transition)	1358468	1358468	Polymorphism	1	C -> T
MRSA-MW2-Control-B	MW2	Control	B	SNP (transversion)	SNP (transversion)	1358483	1358483	Polymorphism	1	T -> A
MRSA-MW2-Control-B	MW2	Control	B	SNP (transition)	SNP (transition)	1358489	1358489	Polymorphism	1	C -> T
MRSA-MW2-Control-B	MW2	Control	B	SNP (transition)	SNP (transition)	1358490	1358490	Polymorphism	1	C -> T
MRSA-MW2-Control-B	MW2	Control	B	Deletion (tandem repeat)	Deletion (tandem repeat)	1358493	1358493	Polymorphism	1	(A)3 -> (A)2
MRSA-MW2-Control-B	MW2	Control	B	SNP (transition)	SNP (transition)	1358495	1358495	Polymorphism	1	A -> G
MRSA-MW2-Control-B	MW2	Control	B	SNP (transversion)	SNP (transversion)	1358501	1358501	Polymorphism	1	A -> T
MRSA-MW2-Control-B	MW2	Control	B	SNP (transversion)	SNP (transversion)	1358520	1358520	Polymorphism	1	A -> T
MRSA-MW2-Control-B	MW2	Control	B	Deletion	Deletion	1358524	1358524	Polymorphism	1	-A
MRSA-MW2-Control-B	MW2	Control	B	Deletion	Deletion chunk	1358526	1358526	Polymorphism	1	-T
MRSA-MW2-Control-B	MW2	Control	B	Deletion	Deletion chunk	1358527	1358527	Polymorphism	1	-T
MRSA-MW2-Control-B	MW2	Control	B	SNP (transition)	SNP (transition)	1358537	1358537	Polymorphism	1	G -> A
MRSA-MW2-Control-B	MW2	Control	B	SNP (transversion)	SNP (transversion)	1358541	1358541	Polymorphism	1	T -> A
MRSA-MW2-Control-B	MW2	Control	B	SNP (transition)	SNP (transition)	1358542	1358542	Polymorphism	1	A -> G
MRSA-MW2-Control-C	MW2	Control	C	SNP (transition)	SNP (transition)	1358284	1358284	Polymorphism	1	T -> C
MRSA-MW2-Control-C	MW2	Control	C	SNP (transversion)	SNP (transversion)	1358286	1358286	Polymorphism	1	C -> G
MRSA-MW2-Control-C	MW2	Control	C	SNP (transversion)	SNP (transversion)	1358287	1358287	Polymorphism	1	C -> A
MRSA-MW2-Control-C	MW2	Control	C	SNP (transition)	SNP (transition)	1358406	1358406	Polymorphism	1	C -> T
MRSA-MW2-Control-C	MW2	Control	C	SNP (transition)	SNP (transition)	1358407	1358407	Polymorphism	1	A -> G
MRSA-MW2-Control-C	MW2	Control	C	SNP (transversion)	SNP (transversion)	1358414	1358414	Polymorphism	1	T -> A
MRSA-MW2-Control-C	MW2	Control	C	SNP (transversion)	SNP (transversion)	1358417	1358417	Polymorphism	1	T -> A
MRSA-MW2-Control-C	MW2	Control	C	SNP (transversion)	SNP (transversion)	1358419	1358419	Polymorphism	1	T -> A
MRSA-MW2-Control-C	MW2	Control	C	SNP (transversion)	SNP (transversion)	1358430	1358430	Polymorphism	1	A -> T
MRSA-MW2-Control-C	MW2	Control	C	SNP (transition)	SNP (transition)	1358435	1358435	Polymorphism	1	G -> A
MRSA-MW2-Control-C	MW2	Control	C	SNP (transversion)	SNP (transversion)	1358442	1358442	Polymorphism	1	T -> A
MRSA-MW2-Control-C	MW2	Control	C	SNP (transition)	SNP (transition)	1358444	1358444	Polymorphism	1	C -> T
MRSA-MW2-Control-C	MW2	Control	C	SNP (transition)	SNP (transition)	1358453	1358453	Polymorphism	1	T -> C
MRSA-MW2-Control-C	MW2	Control	C	Deletion	Deletion	1358460	1358460	Polymorphism	1	-T
MRSA-MW2-Control-C	MW2	Control	C	SNP (transition)	SNP (transition)	1358468	1358468	Polymorphism	1	C -> T
MRSA-MW2-Control-C	MW2	Control	C	SNP (transversion)	SNP (transversion)	1358483	1358483	Polymorphism	1	T -> A
MRSA-MW2-Control-C	MW2	Control	C	SNP (transition)	SNP (transition)	1358489	1358489	Polymorphism	1	C -> T
MRSA-MW2-Control-C	MW2	Control	C	SNP (transition)	SNP (transition)	1358490	1358490	Polymorphism	1	C -> T
MRSA-MW2-Control-C	MW2	Control	C	Deletion (tandem repeat)	Deletion (tandem repeat)	1358493	1358493	Polymorphism	1	(A)3 -> (A)2
MRSA-MW2-Control-C	MW2	Control	C	SNP (transition)	SNP (transition)	1358495	1358495	Polymorphism	1	A -> G
MRSA-MW2-Control-C	MW2	Control	C	SNP (transition)	SNP (transition)	1358513	1358513	Polymorphism	1	T -> C
MRSA-MW2-Control-C	MW2	Control	C	SNP (transversion)	SNP (transversion)	1358520	1358520	Polymorphism	1	A -> T
MRSA-MW2-Control-C	MW2	Control	C	Deletion	Deletion	1358524	1358524	Polymorphism	1	-A
MRSA-MW2-Control-C	MW2	Control	C	Deletion	Deletion chunk	1358526	1358526	Polymorphism	1	-T
MRSA-MW2-Control-C	MW2	Control	C	Deletion	Deletion chunk	1358527	1358527	Polymorphism	1	-T
MRSA-MW2-Control-C	MW2	Control	C	SNP (transition)	SNP (transition)	1358537	1358537	Polymorphism	1	G -> A
MRSA-MW2-Control-C	MW2	Control	C	SNP (transversion)	SNP (transversion)	1358541	1358541	Polymorphism	1	T -> A
MRSA-MW2-Control-C	MW2	Control	C	SNP (transition)	SNP (transition)	1358542	1358542	Polymorphism	1	A -> G
MRSA-MW2-Evo2-B	MW2	Evo2	B	SNP (transition)	SNP (transition)	195840	195840	Polymorphism	1	C -> T
MRSA-MW2-Evo2-B	MW2	Evo2	B	SNP (transversion)	SNP (transversion)	1358286	1358286	Polymorphism	1	C -> G
MRSA-MW2-Evo2-B	MW2	Evo2	B	SNP (transversion)	SNP (transversion)	1358287	1358287	Polymorphism	1	C -> A
MRSA-MW2-Evo2-B	MW2	Evo2	B	Deletion (tandem repeat)	Deletion (tandem repeat)	1358493	1358493	Polymorphism	1	(A)3 -> (A)2
MRSA-MW2-Evo2-B	MW2	Evo2	B	SNP (transition)	SNP (transition)	1358495	1358495	Polymorphism	1	A -> G
MRSA-MW2-Evo2-B	MW2	Evo2	B	SNP (transversion)	SNP (transversion)	1358520	1358520	Polymorphism	1	A -> T
MRSA-MW2-Evo2-B	MW2	Evo2	B	SNP (transition)	SNP (transition)	1358537	1358537	Polymorphism	1	G -> A
MRSA-MRSA252-sin-B	MRSA252	FStaph1N	B	SNP (transversion)	SNP (transversion)	1033109	1033109	Polymorphism	1	G -> T	NA	NA	NA	NA
MRSA-MRSA252-sin-B	MRSA252	FStaph1N	B	SNP (transition)	SNP (transition)	1520797	1520797	Polymorphism	1	G -> A	NA	NA	NA	NA
MRSA-MRSA252-sin-B	MRSA252	FStaph1N	B	SNP (transition)	SNP (transition)	2351818	2351818	Polymorphism	1	T -> C	NA	NA	NA	NA
MRSA-MW2-sin-B	MW2	FStaph1N	B	Deletion (tandem repeat)	Deletion chunk	1751	1751	Polymorphism	1	(A)6 -> (A)5
MRSA-MW2-sin-B	MW2	FStaph1N	B	Deletion (tandem repeat)	Deletion chunk	1752	1752	Polymorphism	1	(A)6 -> (A)5
MRSA-MW2-sin-B	MW2	FStaph1N	B	Deletion (tandem repeat)	Deletion chunk	1753	1753	Polymorphism	1	(A)6 -> (A)5
MRSA-MW2-sin-B	MW2	FStaph1N	B	Deletion	Deletion chunk	1754	1754	Polymorphism	1	-T
MRSA-MW2-sin-B	MW2	FStaph1N	B	Deletion (tandem repeat)	Deletion chunk	1755	1755	Polymorphism	1	(G)3 -> (G)2
MRSA-MW2-sin-B	MW2	FStaph1N	B	Deletion (tandem repeat)	Deletion chunk	1756	1756	Polymorphism	1	(G)3 -> (G)2
MRSA-MW2-sin-B	MW2	FStaph1N	B	Deletion (tandem repeat)	Deletion chunk	1757	1757	Polymorphism	1	(G)3 -> (G)2
MRSA-MW2-sin-B	MW2	FStaph1N	B	Deletion	Deletion chunk	1758	1758	Polymorphism	1	-C
MRSA-MW2-sin-B	MW2	FStaph1N	B	Deletion	Deletion chunk	1759	1759	Polymorphism	1	-C
MRSA-MW2-sin-B	MW2	FStaph1N	B	Deletion	Deletion chunk	1765	1765	Polymorphism	1	-C
MRSA-MW2-sin-B	MW2	FStaph1N	B	Deletion	Deletion chunk	1767	1767	Polymorphism	1	-C
MRSA-MW2-sin-B	MW2	FStaph1N	B	Deletion	Deletion chunk	1768	1768	Polymorphism	1	-A
MRSA-MW2-sin-B	MW2	FStaph1N	B	Deletion	Deletion chunk	1769	1769	Polymorphism	1	-G
MRSA-MW2-sin-B	MW2	FStaph1N	B	Deletion	Deletion chunk	1770	1770	Polymorphism	1	-C
MRSA-MW2-sin-B	MW2	FStaph1N	B	Deletion	Deletion chunk	1794	1794	Polymorphism	1	-G
MRSA-MW2-sin-B	MW2	FStaph1N	B	Deletion	Deletion chunk	1795	1795	Polymorphism	1	-C
MRSA-MW2-sin-B	MW2	FStaph1N	B	Deletion	Deletion chunk	1796	1796	Polymorphism	1	-G
MRSA-MW2-sin-B	MW2	FStaph1N	B	Deletion	Deletion chunk	1802	1802	Polymorphism	1	-T
MRSA-MW2-sin-B	MW2	FStaph1N	B	Deletion	Deletion chunk	1807	1807	Polymorphism	1	-G
MRSA-MW2-sin-B	MW2	FStaph1N	B	Deletion	Deletion chunk	1815	1815	Polymorphism	1	-T
MRSA-MW2-sin-B	MW2	FStaph1N	B	Deletion	Deletion chunk	1816	1816	Polymorphism	1	-C
MRSA-MW2-sin-B	MW2	FStaph1N	B	Deletion	Deletion	1822	1822	Polymorphism	1	-A
MRSA-MW2-sin-B	MW2	FStaph1N	B	SNP (transition)	SNP (transition)	1358284	1358284	Polymorphism	1	T -> C
MRSA-MW2-sin-B	MW2	FStaph1N	B	SNP (transversion)	SNP (transversion)	1358286	1358286	Polymorphism	1	C -> G
MRSA-MW2-sin-B	MW2	FStaph1N	B	SNP (transversion)	SNP (transversion)	1358287	1358287	Polymorphism	1	C -> A
MRSA-MW2-sin-B	MW2	FStaph1N	B	SNP (transition)	SNP (transition)	1358406	1358406	Polymorphism	1	C -> T
MRSA-MW2-sin-B	MW2	FStaph1N	B	SNP (transition)	SNP (transition)	1358407	1358407	Polymorphism	1	A -> G
MRSA-MW2-sin-B	MW2	FStaph1N	B	SNP (transversion)	SNP (transversion)	1358417	1358417	Polymorphism	1	T -> A
MRSA-MW2-sin-B	MW2	FStaph1N	B	SNP (transversion)	SNP (transversion)	1358419	1358419	Polymorphism	1	T -> A
MRSA-MW2-sin-B	MW2	FStaph1N	B	SNP (transversion)	SNP (transversion)	1358430	1358430	Polymorphism	1	A -> T
MRSA-MW2-sin-B	MW2	FStaph1N	B	SNP (transition)	SNP (transition)	1358435	1358435	Polymorphism	1	G -> A
MRSA-MW2-sin-B	MW2	FStaph1N	B	SNP (transition)	SNP (transition)	1358453	1358453	Polymorphism	1	T -> C
MRSA-MW2-sin-B	MW2	FStaph1N	B	SNP (transversion)	SNP (transversion)	1358483	1358483	Polymorphism	1	T -> A
MRSA-MW2-sin-B	MW2	FStaph1N	B	SNP (transition)	SNP (transition)	1358489	1358489	Polymorphism	1	C -> T
MRSA-MW2-sin-B	MW2	FStaph1N	B	SNP (transition)	SNP (transition)	1358490	1358490	Polymorphism	1	C -> T
MRSA-MW2-sin-B	MW2	FStaph1N	B	Deletion (tandem repeat)	Deletion (tandem repeat)	1358493	1358493	Polymorphism	1	(A)3 -> (A)2
MRSA-MW2-sin-B	MW2	FStaph1N	B	SNP (transition)	SNP (transition)	1358495	1358495	Polymorphism	1	A -> G
MRSA-MW2-sin-B	MW2	FStaph1N	B	SNP (transversion)	SNP (transversion)	1358520	1358520	Polymorphism	1	A -> T
MRSA-MW2-sin-B	MW2	FStaph1N	B	Deletion	Deletion	1358524	1358524	Polymorphism	1	-A
MRSA-MW2-sin-B	MW2	FStaph1N	B	Deletion	Deletion chunk	1358526	1358526	Polymorphism	1	-T
MRSA-MW2-sin-B	MW2	FStaph1N	B	Deletion	Deletion chunk	1358527	1358527	Polymorphism	1	-T
MRSA-MW2-sin-B	MW2	FStaph1N	B	SNP (transition)	SNP (transition)	1358537	1358537	Polymorphism	1	G -> A
MRSA-MW2-sin-B	MW2	FStaph1N	B	SNP (transversion)	SNP (transversion)	1358541	1358541	Polymorphism	1	T -> A
MRSA-MW2-sin-B	MW2	FStaph1N	B	SNP (transition)	SNP (transition)	1358542	1358542	Polymorphism	1	A -> G
MW2_A_Staph1N_E11	MW2	FStaph1N with oxacillin		SNP (transversion)	SNP (transversion)	1358419	1358419	Polymorphism	1	T -> A
MW2_A_Staph1N_E11	MW2	FStaph1N with oxacillin		SNP (transversion)	SNP (transversion)	1358417	1358417	Polymorphism	1	T -> A
MW2_A_Staph1N_E11	MW2	FStaph1N with oxacillin		SNP (transversion)	SNP (transversion)	1358414	1358414	Polymorphism	1	T -> A
MW2_A_Staph1N_E11	MW2	FStaph1N with oxacillin		SNP (transversion)	SNP (transversion)	246194	246194	Polymorphism	1	C -> A	TCT -> TAT	Substitution	S -> Y	nrdF
MW2_A_Staph1N_E11	MW2	FStaph1N with oxacillin		Insertion (tandem repeat)	Insertion (tandem repeat)	1646072	1646073	Polymorphism	0	(C)5 -> (C)6
MW2_A_Staph1N_E11	MW2	FStaph1N with oxacillin		Insertion (tandem repeat)	Insertion (tandem repeat)	2262071	2262072	Polymorphism	0	(G)5 -> (G)6
MW2_A_Staph1N_E11	MW2	FStaph1N with oxacillin		Insertion (tandem repeat)	Insertion (tandem repeat)	206069	206070	Polymorphism	0	(G)3 -> (G)4
MW2_A_Staph1N_E11	MW2	FStaph1N with oxacillin		Insertion (tandem repeat)	Insertion (tandem repeat)	139387	139388	Polymorphism	0	(G)6 -> (G)7
MW2_A_Staph1N_E11	MW2	FStaph1N with oxacillin		Insertion (tandem repeat)	Insertion (tandem repeat)	2106139	2106140	Polymorphism	0	(T)4 -> (T)5
MW2_A_Staph1N_E11	MW2	FStaph1N with oxacillin		SNP (transversion)	SNP (transversion)	1358430	1358430	Polymorphism	1	A -> T
MW2_A_Staph1N_E11	MW2	FStaph1N with oxacillin		Substitution	Substitution	1358407	1358406	Polymorphism	2	CA -> TG
MW2_A_Staph1N_E12	MW2	FStaph1N with oxacillin		SNP (transversion)	SNP (transversion)	246194	246194	Polymorphism	1	C -> A	TCT -> TAT	Substitution	S -> Y	nrdF
MW2_A_Staph1N_E12	MW2	FStaph1N with oxacillin		SNP (transversion)	SNP (transversion)	1358287	1358287	Polymorphism	1	C -> A
MW2_A_Staph1N_E12	MW2	FStaph1N with oxacillin		Substitution	Substitution	2820426	2820425	Polymorphism	2	CG -> AA
MW2_A_Staph1N_E12	MW2	FStaph1N with oxacillin		Substitution	Substitution	2820443	2820438	Polymorphism	6	CTCCAC -> ACAATA
MW2_A_Staph1N_E12	MW2	FStaph1N with oxacillin		Insertion (tandem repeat)	Insertion (tandem repeat)	1646072	1646073	Polymorphism	0	(C)5 -> (C)6
MW2_A_Staph1N_E12	MW2	FStaph1N with oxacillin		SNP (transversion)	SNP (transversion)	2820445	2820445	Polymorphism	1	A -> C
MW2_A_Staph1N_E12	MW2	FStaph1N with oxacillin		Insertion (tandem repeat)	Insertion (tandem repeat)	139387	139388	Polymorphism	0	(G)6 -> (G)7
MW2_A_Staph1N_E12	MW2	FStaph1N with oxacillin		Insertion (tandem repeat)	Insertion (tandem repeat)	206069	206070	Polymorphism	0	(G)3 -> (G)4
MW2_A_Staph1N_E12	MW2	FStaph1N with oxacillin		Insertion (tandem repeat)	Insertion (tandem repeat)	2262071	2262072	Polymorphism	0	(G)5 -> (G)6
MW2_A_Staph1N_E12	MW2	FStaph1N with oxacillin		Insertion (tandem repeat)	Insertion (tandem repeat)	2106139	2106140	Polymorphism	0	(T)4 -> (T)5
MW2_A_Staph1N_E12	MW2	FStaph1N with oxacillin		Substitution	Substitution	2820432	2820429	Polymorphism	4	CCCG -> TTAT
MW2_A_Staph1N_E12	MW2	FStaph1N with oxacillin		Substitution	Substitution	2820460	2820458	Polymorphism	3	ACG -> TTT
MW2_A_Staph1N_E12	MW2	FStaph1N with oxacillin		Substitution	Substitution	2820422	2820418	Polymorphism	5	AGCGG -> TTTCT
MW2_A_Staph1N_E12	MW2	FStaph1N with oxacillin		SNP (transversion)	SNP (transversion)	246194	246194	Polymorphism	1	C -> A	TCT -> TAT	Substitution	S -> Y	nrdF
MW2_A_Staph1N_E12	MW2	FStaph1N with oxacillin		Insertion (tandem repeat)	Insertion (tandem repeat)	1646072	1646073	Polymorphism	0	(C)5 -> (C)6
MW2_A_Staph1N_E12	MW2	FStaph1N with oxacillin		Insertion (tandem repeat)	Insertion (tandem repeat)	139387	139388	Polymorphism	0	(G)6 -> (G)7
MW2_A_Staph1N_E12	MW2	FStaph1N with oxacillin		Insertion (tandem repeat)	Insertion (tandem repeat)	206069	206070	Polymorphism	0	(G)3 -> (G)4
MW2_A_Staph1N_E12	MW2	FStaph1N with oxacillin		Insertion (tandem repeat)	Insertion (tandem repeat)	2262071	2262072	Polymorphism	0	(G)5 -> (G)6
MW2_A_Staph1N_E12	MW2	FStaph1N with oxacillin		SNP (transversion)	SNP (transversion)	40415	40415	Polymorphism	1	G -> T	GGT -> GTT	Substitution	G -> V	rpoC
MW2_A_Staph1N_E12	MW2	FStaph1N with oxacillin		Insertion (tandem repeat)	Insertion (tandem repeat)	2106139	2106140	Polymorphism	0	(T)4 -> (T)5
MW2_B_Staph1N_D11	MW2	FStaph1N with oxacillin		SNP (transversion)	SNP (transversion)	246194	246194	Polymorphism	1	C -> A	TCT -> TAT	Substitution	S -> Y	nrdF
MW2_B_Staph1N_D11	MW2	FStaph1N with oxacillin		Insertion (tandem repeat)	Insertion (tandem repeat)	1646072	1646073	Polymorphism	0	(C)5 -> (C)6
MW2_B_Staph1N_D11	MW2	FStaph1N with oxacillin		Insertion (tandem repeat)	Insertion (tandem repeat)	139387	139388	Polymorphism	0	(G)6 -> (G)7
MW2_B_Staph1N_D11	MW2	FStaph1N with oxacillin		Insertion (tandem repeat)	Insertion (tandem repeat)	206069	206070	Polymorphism	0	(G)3 -> (G)4
MW2_B_Staph1N_D11	MW2	FStaph1N with oxacillin		Insertion (tandem repeat)	Insertion (tandem repeat)	2262071	2262072	Polymorphism	0	(G)5 -> (G)6
MW2_B_Staph1N_D11	MW2	FStaph1N with oxacillin		SNP (transversion)	SNP (transversion)	40415	40415	Polymorphism	1	G -> T	GGT -> GTT	Substitution	G -> V	rpoC
MW2_B_Staph1N_D11	MW2	FStaph1N with oxacillin		Insertion (tandem repeat)	Insertion (tandem repeat)	2106139	2106140	Polymorphism	0	(T)4 -> (T)5
MW2_B_Staph1N_E11	MW2	FStaph1N with oxacillin		SNP (transversion)	SNP (transversion)	246194	246194	Polymorphism	1	C -> A	TCT -> TAT	Substitution	S -> Y	nrdF
MW2_B_Staph1N_E11	MW2	FStaph1N with oxacillin		Insertion (tandem repeat)	Insertion (tandem repeat)	1646072	1646073	Polymorphism	0	(C)5 -> (C)6
MW2_B_Staph1N_E11	MW2	FStaph1N with oxacillin		Insertion (tandem repeat)	Insertion (tandem repeat)	139387	139388	Polymorphism	0	(G)6 -> (G)7
MW2_B_Staph1N_E11	MW2	FStaph1N with oxacillin		Insertion (tandem repeat)	Insertion (tandem repeat)	206069	206070	Polymorphism	0	(G)3 -> (G)4
MW2_B_Staph1N_E11	MW2	FStaph1N with oxacillin		Insertion (tandem repeat)	Insertion (tandem repeat)	2262071	2262072	Polymorphism	0	(G)5 -> (G)6
MW2_B_Staph1N_E11	MW2	FStaph1N with oxacillin		SNP (transition)	SNP (transition)	40580	40580	Polymorphism	1	C -> T	GCC -> GTC	Substitution	A -> V	rpoC
MW2_B_Staph1N_E11	MW2	FStaph1N with oxacillin		Insertion (tandem repeat)	Insertion (tandem repeat)	2106139	2106140	Polymorphism	0	(T)4 -> (T)5

## Sheet: Legend
Header	Description	Software
Sample Name	ReferenceGenome-Treatment-Replicate
Reference	Bacterial reference genome
Phage.treatment	Control or phage-treated (Evo2, FStaph1N, FNM1g6)
Replicate	Replicate (A,B, or C)
Polymorphism.Type	Polymorphism type	Geneious
Polymorphism.Type.Reassigned	If multiple deletions were next to each other it was assigned "deletion chunk"	Geneious
Minimum	Start position of variant	Geneious
Maximum	End position of variant	Geneious
Type	Polymorphism type	Geneious
Length	Length of variant	Geneious
CDS.Codon.Number	CDS Codon number	Geneious
CDS.Position	CDS position	Geneious
Codon Change	nucleotide change from variant	Geneious
Full Codon Change	Full 3 letter codon change to show context	Geneious
Protein.Effect	Effect of the variant on the protein	Geneious
Amino.Acid.Change	Change in amino acid cause by nucleotide variant change, if applicable	Geneious
gene	Shorthand gene name. NOTE: Not all genes with product name have a shorthand gene name	Bakta
