# Supplementary material for: Bacteriophage infection drives loss of β-lactam resistance in methicillin-resistant Staphylococcus aureus
Source: eLife. 2025 Jul 10;13:RP102743. doi: 10.7554/eLife.102743 (PMC12245174; doi:10.7554/eLife.102743)
Supplement: Figure 2—figure supplement 1—source data 1. [file elife-102743-fig2-figsupp1-data1.zip]

Archive with 10 entries (9 files):
- Figure 2-figure supplement 1_Source Data 1/
- __MACOSX/._Figure 2-figure supplement 1_Source Data 1
- Figure 2-figure supplement 1_Source Data 1/Figure2_figure supplement 3_Source Data 1.eps
- __MACOSX/Figure 2-figure supplement 1_Source Data 1/._Figure2_figure supplement 3_Source Data 1.eps
- Figure 2-figure supplement 1_Source Data 1/.DS_Store
- __MACOSX/Figure 2-figure supplement 1_Source Data 1/._.DS_Store
- Figure 2-figure supplement 1_Source Data 1/Figure2_figure supplement 1_rawimage1.tif
- __MACOSX/Figure 2-figure supplement 1_Source Data 1/._Figure2_figure supplement 1_rawimage1.tif
- Figure 2-figure supplement 1_Source Data 1/Figure2_figure supplement 1_Source Data 1.pdf
- __MACOSX/Figure 2-figure supplement 1_Source Data 1/._Figure2_figure supplement 1_Source Data 1.pdf
