# Supplementary material for: Bacteriophage infection drives loss of β-lactam resistance in methicillin-resistant Staphylococcus aureus
Source: eLife. 2025 Jul 10;13:RP102743. doi: 10.7554/eLife.102743 (PMC12245174; doi:10.7554/eLife.102743)
Supplement: Figure 2—figure supplement 4—source data 1. [file elife-102743-fig2-figsupp4-data1.zip]

Archive with 30 entries (29 files):
- Figure2-figure supplement 4_Source Data 1/
- __MACOSX/._Figure2-figure supplement 4_Source Data 1
- Figure2-figure supplement 4_Source Data 1/Figure2-figure supplement 4_rawimage7 copy.jpg
- __MACOSX/Figure2-figure supplement 4_Source Data 1/._Figure2-figure supplement 4_rawimage7 copy.jpg
- Figure2-figure supplement 4_Source Data 1/Figure2-figure supplement 4_rawimage6 copy.jpg
- __MACOSX/Figure2-figure supplement 4_Source Data 1/._Figure2-figure supplement 4_rawimage6 copy.jpg
- Figure2-figure supplement 4_Source Data 1/.DS_Store
- __MACOSX/Figure2-figure supplement 4_Source Data 1/._.DS_Store
- Figure2-figure supplement 4_Source Data 1/Figure2-figure supplement 4_rawimage12 copy.jpg
- __MACOSX/Figure2-figure supplement 4_Source Data 1/._Figure2-figure supplement 4_rawimage12 copy.jpg
- Figure2-figure supplement 4_Source Data 1/Figure2-figure supplement 4_rawimage1 copy.jpg
- __MACOSX/Figure2-figure supplement 4_Source Data 1/._Figure2-figure supplement 4_rawimage1 copy.jpg
- Figure2-figure supplement 4_Source Data 1/Figure2_figure supplement 4_Source Data 1.pdf
- __MACOSX/Figure2-figure supplement 4_Source Data 1/._Figure2_figure supplement 4_Source Data 1.pdf
- Figure2-figure supplement 4_Source Data 1/Figure2-figure supplement 4_rawimage4 copy.jpg
- __MACOSX/Figure2-figure supplement 4_Source Data 1/._Figure2-figure supplement 4_rawimage4 copy.jpg
- Figure2-figure supplement 4_Source Data 1/Figure2-figure supplement 4_rawimage5 copy.jpg
- __MACOSX/Figure2-figure supplement 4_Source Data 1/._Figure2-figure supplement 4_rawimage5 copy.jpg
- Figure2-figure supplement 4_Source Data 1/Figure2-figure supplement 4_rawimage9 copy.jpg
- __MACOSX/Figure2-figure supplement 4_Source Data 1/._Figure2-figure supplement 4_rawimage9 copy.jpg
- Figure2-figure supplement 4_Source Data 1/Figure2-figure supplement 4_rawimage8 copy.jpg
- __MACOSX/Figure2-figure supplement 4_Source Data 1/._Figure2-figure supplement 4_rawimage8 copy.jpg
- Figure2-figure supplement 4_Source Data 1/Figure2-figure supplement 4_rawimage11 copy.jpg
- __MACOSX/Figure2-figure supplement 4_Source Data 1/._Figure2-figure supplement 4_rawimage11 copy.jpg
- Figure2-figure supplement 4_Source Data 1/Figure2-figure supplement 4_rawimage10 copy.jpg
- __MACOSX/Figure2-figure supplement 4_Source Data 1/._Figure2-figure supplement 4_rawimage10 copy.jpg
- Figure2-figure supplement 4_Source Data 1/Figure2-figure supplement 4_rawimage3 copy.jpg
- __MACOSX/Figure2-figure supplement 4_Source Data 1/._Figure2-figure supplement 4_rawimage3 copy.jpg
- Figure2-figure supplement 4_Source Data 1/Figure2-figure supplement 4_rawimage2 copy.jpg
- __MACOSX/Figure2-figure supplement 4_Source Data 1/._Figure2-figure supplement 4_rawimage2 copy.jpg
