# Supplementary material for: Bacteriophage infection drives loss of β-lactam resistance in methicillin-resistant Staphylococcus aureus
Source: eLife. 2025 Jul 10;13:RP102743. doi: 10.7554/eLife.102743 (PMC12245174; doi:10.7554/eLife.102743)
Supplement: Figure 3—figure supplement 2—source data 1. [file elife-102743-fig3-figsupp2-data1.zip]

Archive with 8 entries (7 files):
- Figure 3-figure supplement 2_Source Data 1/
- __MACOSX/._Figure 3-figure supplement 2_Source Data 1
- Figure 3-figure supplement 2_Source Data 1/Figure3_figure supplement 2_rawimage2.tif
- __MACOSX/Figure 3-figure supplement 2_Source Data 1/._Figure3_figure supplement 2_rawimage2.tif
- Figure 3-figure supplement 2_Source Data 1/Figure3_figure supplement 2_rawimage1.tif
- __MACOSX/Figure 3-figure supplement 2_Source Data 1/._Figure3_figure supplement 2_rawimage1.tif
- Figure 3-figure supplement 2_Source Data 1/Figure3_figure supplement 2_Source Data 1.pdf
- __MACOSX/Figure 3-figure supplement 2_Source Data 1/._Figure3_figure supplement 2_Source Data 1.pdf
