# Supplementary material for: Bacteriophage infection drives loss of β-lactam resistance in methicillin-resistant Staphylococcus aureus
Source: eLife. 2025 Jul 10;13:RP102743. doi: 10.7554/eLife.102743 (PMC12245174; doi:10.7554/eLife.102743)
Supplement: Figure 5—source data 1. [file elife-102743-fig5-data1.zip]

Archive with 10 entries (9 files):
- Figure5-Source Data 1/
- __MACOSX/._Figure5-Source Data 1
- Figure5-Source Data 1/Figure5-Source Data 1.pdf
- __MACOSX/Figure5-Source Data 1/._Figure5-Source Data 1.pdf
- Figure5-Source Data 1/Figure5-rawimage1.tif
- __MACOSX/Figure5-Source Data 1/._Figure5-rawimage1.tif
- Figure5-Source Data 1/Figure5-rawimage3.tif
- __MACOSX/Figure5-Source Data 1/._Figure5-rawimage3.tif
- Figure5-Source Data 1/Figure5-rawimage2.tif
- __MACOSX/Figure5-Source Data 1/._Figure5-rawimage2.tif
